# Supplementary material for: Arsenic Trioxide and the MNK1 Inhibitor AUM001 Exert Synergistic Anti-Glioblastoma Effects by Modulating Key Translational, Cell Cycle, and Transmembrane Transport Pathways
Source: Brain Sci. 2026 Jan 23;16(2):121. doi: 10.3390/brainsci16020121 (PMC12938313; doi:10.3390/brainsci16020121)
Supplement: Supplementary file 1 [file brainsci-16-00121-s001.zip]

Archive with 1 entries (1 files):
- brainsci-4077136-supplementary.pdf
